# Supplementary material for: Black Fungi and Hydrocarbons: An Environmental Survey for Alkylbenzene Assimilation
Source: Microorganisms. 2021 May 7;9(5):1008. doi: 10.3390/microorganisms9051008 (PMC8151820; doi:10.3390/microorganisms9051008)
Supplement: Supplementary file 1 [file microorganisms-09-01008-s001.zip]

Archive with 3 entries (3 files):
- Supl_Material_Fig_S2.png
- Table S1.pdf
- Supl_Material_Fig_S1.png
